# Supplementary material for: Carbon Fiber Reinforced Recycled Polypropylene/Polyolefin Elastomer Composites with High Mechanical Properties
Source: Polymers (Basel). 2024 Apr 3;16(7):972. doi: 10.3390/polym16070972 (PMC11013364; doi:10.3390/polym16070972)
Supplement: Supplementary file 1 [file polymers-16-00972-s001.zip]

Archive with 1 entries (1 files):
- polymers-2912543-supplementary.pdf
